# Supplementary material for: 4D-Printed Tool for Compressing a Shape Memory Polyurethane Foam during Programming
Source: Polymers (Basel). 2024 May 14;16(10):1393. doi: 10.3390/polym16101393 (PMC11124973; doi:10.3390/polym16101393)
Supplement: Supplementary file 1 [file polymers-16-01393-s001.zip]

Archive with 1 entries (1 files):
- polymers-2940658-supplementary.pdf
